# Supplementary material for: Enhanced Generalizability of RNA Secondary Structure Prediction via Convolutional Block Attention Network and Ensemble Learning
Source: Molecules. 2025 Aug 21;30(16):3447. doi: 10.3390/molecules30163447 (PMC12388828; doi:10.3390/molecules30163447)
Supplement: Supplementary file 1 [file molecules-30-03447-s001.zip]

Archive with 2 entries (2 files):
- Supplementary Table S1.pdf
- Tables S2-S8, Figures S1-S3.pdf
